# Supplementary material for: Integrative Analysis of Gene Expression and Promoter Methylation to Differentiate High-Grade Serous Ovarian Cancer from Benign Tumors
Source: Biomedicines. 2025 Feb 11;13(2):441. doi: 10.3390/biomedicines13020441 (PMC11853219; doi:10.3390/biomedicines13020441)
Supplement: Supplementary file 1 [file biomedicines-13-00441-s001.zip]

Archive with 1 entries (1 files):
- biomedicines-3452129-supplementary.pdf
